# Supplementary material for: Efficient elimination of RNA mycoviruses in aspergillus species using RdRp-inhibitors ribavirin and 2’-C-methylribonucleoside derivatives
Source: Front Microbiol. 2022 Oct 6;13:1024933. doi: 10.3389/fmicb.2022.1024933 (PMC9583132; doi:10.3389/fmicb.2022.1024933)
Supplement: Supplementary file 1 [file Data_Sheet_1.xlsx]

## Sheet: Table S1
				Targeted virus	Primer name	Sequence (5'-3')	Product size
				AfuPmV-1 (IFM62632, Af293)	b117_polymyco_F1	ACGCCGATGGGGACTTGTTG	616
					b117_polymyco_R1	GCGTAGCGGAGGAGAGAGGA
				AfuNSRV1 (IFM62632)	AfuNSRV1_P2_F	AGGGCATTGGGGGAAAACAA	418
					AfuNSRV1_P2_R	CCTCGGATTCGCTGACTTGA
				AfuCV (IFM63147)	b117_chryso_f1	GTGAGAGGTGGCCGCATTAG	552
					b117_chryso_r1	TGGGTACGTCTGCGGAAACC
				AFuNV2 (IFM63147, IFM63431)	3seg_narna_b121_1F	GGTGAAGAGACGGGCAGGGT	527
					3seg_narna_b121_1R	GGGCAACCATTGCGGTCAAG
				AfuBOV1 (IFM63147, IFM64916)	ourmia_f1	CCCATCAACGCCACCTGACG	485
					ourmia_r1	ACCTCACCACTCCGGGCTTC
				AfuMV1 (IFM62355)	afmixmito_p8f	AAGTCGACCGATTCGCGGCA	535
					afmixmito_p8r	GGCCACATCCAGGCCCACTC
				AfuRV1 (IFM62627)	afmix2_luck_3f	TTGCCGCTTCGGGCTGCTCG	645
					afmix2_luck_3r	CGCGTAGTACCACATCCTGC
				AfuPV1 (IFM61469)	AfuPV1_P3_F	TTGTGGAGGGTTTCTACGCC	805
					AfuPV1_P3_R	TCCTCGGGACATGGATAGCA
				AlePV1 (IFM62627)	b662_partiti_F1	CCCCAGGTCTTCCTCTCCGT	572
					b662_partiti_R1	GCCACCCGCCTTCTTGATGA
				PcV(JCM2056)	PcV1_F1	AGGACTCTACTTCCTGGCAC	488
					PcV1_R1	TCTATGTCATCACCGCCGTG

## Sheet: Table S2
	Host	Accession	Virus		Accession	Genome	Phylum	Family	Ribavirin (n=3)						Control (n=3)						TTEST	2CMC (n=3)						Control (n=3)						TTEST	7d2CMA (n=1)		2CMA (n=1)		Control (n=1)
									%	count	%	count	%	count	%	count	%	count	%	count		%	count	%	count	%	count	%	count	%	count	%	count		%	count	%	count	%	count
	Aspergillus fumigatus	IFM63431	AfuNV2	Aspergillus fumigatus narnavirus 2	txid2250450	positive-ssRNA	Lenarviricota	Narnaviridae	13.6	3/22	0	0/22	0	0/22	4.5	1/22	0	0/22	0	0/22	0.55979	4.5	1/22	4.5	1/22	0	0/22	0	0/22	13.6364	3/22	9.1	2/22	0.345035	0	0/22	0	0/22	0	0/22
	Aspergillus fumigatus	IFM64916	AfuBOV1	Aspergillus fumigatus botourmiavirus 1	txid2747486	positive-ssRNA	Lenarviricota	Botourmiaviridae	2.5	1/40	0	0/22	0	0/22	0	0/22	0	0/22	0	0/22	0.373901	0	0/22	0	0/22	0	0/22	0	0/22	9.1	2/22	22.7	5/22	0.183308	0	0/22	0	0/22	0	0/22
	Aspergillus fumigatus	IFM62355	AfuMV1	Aspergillus fumigatus mitovirus 1	txid2250451	positive-ssRNA	Lenarviricota	Mitoviridae	2.5	1/40	0	0/22	0	0/22	2.5	1/40	0	0/22	0	0/22	1	31.8	7/22	40.9	9/22	40.9	9/22	0	0/22	0	0/22	4.54	1/22	0.000428496	0	0/22	4.5	1/22	4.5	1/22
	Aspergillus fumigatus	IFM63439	AfuRV1	Aspergillus fumigatus RNA virus 1	txid2747487	positive-ssRNA	Kitrinoviricota	unclassified	86.3	19/22	68.8	15/22	36.3	8/22	13.6	3/22	4.5	1/22	4.5	1/22	0.0197529	100	22/22	100	22/22	95.4	21/22	0	0/22	0	0/22	4.5	1/22	1.43209e-06	18.2	4/22	45.5	10/22	0	0/22
	Aspergillus fumigatus	IFM62632	AfuPmV-1	Aspergillus fumigatus polymycovirus 1	txid2250469	dsRNA	unclassified	Polymycoviridae	9.1	2/22	4.5	1/22	4.5	1/22	0	0/22	0	0/22	0	0/22	0.0170343	100	22/22	100	22/22	100	22/22	9.1	2/22	0	0/22	22.7	5/22	0.000171494	81.8	18/22	31.8	7/22	0	0/22
			AfuNSRV1	Aspergillus fumigatus negative-stranded RNA virus 1	txid2749925	negative-ssRNA	Negarnaviricota	Betamycobunyaviridae (suggested)	18.2	4/22	27.3	6/22	18.2	4/22	4.5	1/22	13.6	3/22	18.2	4/22	0.1442	4.54545	1/22	4.54545	1/22	22.7273	5/22	9.1	2/22	0	0/22	9.1	2/22	0.539671	22.7	5/22	0	0/22	9.1	2/22
	Aspergillus fumigatus	IFM63147	AfuCV	Aspergillus fumigatus chrysovirus	txid607716	dsRNA	Duplornaviricota	Chrysoviridae	18.2	4/22	40.9	9/22	50	11/22	9.1	2/22	45.5	10/22	18.2	4/22	0.44972	100	22/22	100	22/22	100	22/22	0	0/22	0	0/22	0	0/22	-	100	22/22	100	22/22	45.5	10/22
			AfuNV2	Aspergillus fumigatus narnavirus 2	txid2250450	positive-ssRNA	Lenarviricota	Narnaviridae	18.2	4/22	0	0/22	0	0/22	4.5	1/22	0	0/22	18.2	4/22	0.86327	9.09	2/22	22.7	5/22	45.45	10/22	4.5	1/22	0	0/22	0	0/22	0.0863399	4.5	1/22	0	0/22	0	0/22
			AfuBOV1	Aspergillus fumigatus botourmiavirus 1	txid2747486	positive-ssRNA	Lenarviricota	Botourmiaviridae	0	0/22	0	0/22	0	0/22	0	0/22	0	0/22	0	0/22	-	4.5	1/22	0	0/22	9.1	2/22	0	0/22	9.1	2/22	0	0/22	0.727517	0	0/22	0	0/22	0	0/22

## Sheet: Table S3
	Host	Accession	Virus		Accession	Genome	Phylum	Family	7d2CMA (n=1)		2CMA (n=1)		Control (n=1)
									%	count	%	count	%	count
	Penicillium chrysogenum	JCM2056	PcV	Penicillium chrysogenum virus	txid158372	dsRNA	Duplornaviricota	Chrysoviridae	100	22/22	100	22/22	9.1	2/22
	Aspergillus lentulus	IFM62627	AlePV1	Aspergillus lentulus partitivirus 1	txid2747488	dsRNA	Pisuviricota	Partitiviridae	81.8	18/22	4.5	1/22	0	0/22
	Aspergillus fumigatus	Af293	AfuPMV1	Aspergillus fumigatus polymycovirus 1	txid2250469	dsRNA	unclassified	Polymycoviridae	90.5	19/21	90.5	19/21	52.4	11/21
	Aspergillus fumigatus	IFM61469	AfuPV1	Aspergillus fumigatus partitivirus 1	txid1027415	dsRNA	Pisuviricota	Partitiviridae	45.5	10/22	4.5	1/22	0	0/22
